# Supplementary material for: Low-cost programable stroboscopic illumination with sub-microsecond pulses for high-throughput microfluidic applications
Source: HardwareX. 2022 Oct 4;12:e00367. doi: 10.1016/j.ohx.2022.e00367 (PMC9552099; doi:10.1016/j.ohx.2022.e00367)
Supplement: Supplementary data 3 [file mmc3.zip]

Archive with 2 entries (2 files):
- LED_housing.pdf
- LED_housing.STL
